# Supplementary material for: Severe Systemic Chromobacterium violaceum Infection: A Case Study of a German Long-Term Resident in French Guyana
Source: Trop Med Infect Dis. 2024 Oct 15;9(10):242. doi: 10.3390/tropicalmed9100242 (PMC11511043; doi:10.3390/tropicalmed9100242)
Supplement: Supplementary file 1 [file tropicalmed-09-00242-s001.zip]

Archive with 1 entries (1 files):
- tropicalmed-3225712-supplementary.pdf
